# Supplementary material for: RNAi Screen of Endoplasmic Reticulum–Associated Host Factors Reveals a Role for IRE1α in Supporting Brucella Replication
Source: PLoS Pathog. 2008 Jul 25;4(7):e1000110. doi: 10.1371/journal.ppat.1000110 (PMC2453327; doi:10.1371/journal.ppat.1000110)
Supplement: Table S3 — Effect of ER-associated cellular factors on Brucella melitensis replication (0.10 MB XLS) [file ppat.1000110.s003.xls]

## Sheet: Sheet1
Table S3 Effect of ER-associated Cellular Factors on Brucella melitensis Replication
Symbol	CG #	Description/Functiona	B. melitensis		Effect on other Bacterial Pathogens					Homolog
					Mfc	Lme	Lpf	Ccg	Cth
			RIF±SDb	Repeat	[1, 2]d	[2, 3]	[4]	[5]	[6]	Mouse	Human
Host factors identified as hits in RNAi Screen
		Lipid Biosynthesis and Methabolism
Fad2	CG7923	Fatty acid metabolism, stearoyl-coa 9-desaturase activity	8.72±1.54	3	down	down	Ni	N	N	Scd3	SCD
HLH106	CG8522	Fatty acid biosynthesis	15.67±6.78	2	down	down	N	down	N	Srebf1	SREBF1
Hmgcr	CG10367	HMG Coenzyme A reductase	12.83±0.98	2	down	down	N	N	N	Hmgcr	HMGCR
CG8630	CG8630	Fatty acid biosynthesis, metabolism	60.27±1.30	2	N	N	N	N	N	?	?
		Vesicle Trafficking
boca	CG30498	Vesicle-mediated transport, protein targeting to membrane	5.70±1.32	5	N	N	N	N	down	Mesdc2	MESDC2
Ero1L	CG1333	Vesicle-mediated transport	48.13±17.95	2	N	N	N	N	down	Ero1l	ERO1L
KdelR	CG5183	Retrograde vesicle-mediated transport, Golgi to ER	62.75±3.24	2	N	N	N	N	N	Kdelr1	KDELR1
Rab1	CG3320	GTPase activity, endocytosis, vesicle-mediated transport	2.00±0.60	2	down	down	N	N	down	mKIAA3012	RAB1B
sec23	CG1250	COPII vesicle coat	1.75±0.05	2	down	down	N	N	N	Sec23b	SEC23A
sec24	CG1472	COPII vesicle coat	26.42±9.38	4	N	N	N	N	N	Sec24b	SEC24B
Syx5	CG4214	T-SNARE	1.98±0.15	3	down	down	N	N	N	Stx5a	STX5A
TER94	CG2331	ATPase, microtubule organization and biogenesis, exocytosis	16.19±6.58	4	down	down	down	N	down	Vcp	VCP
CHOp24	CG3564	COPI vesicle coatomer protein	48.56±11.33	2	N	N	N	N	N	Tmed2	TMED2
CG1418	CG1418	Rab GTPase binding, vesicle-mediated transport	63.03±24.28	4	N	N	N	N	N	Rabac1	RABAC1
CG7011	CG7011	ER to Golgi transport vesicle	54.13±2.74	2	N	N	N	N	N	Ergic3	ERGIC3
CG8860	CG8860	Vesicle-mediated transport, SRP-dependent protein translation	20.19±6.05	3	N	N	N	N	N	Sec61g	SEC61G
CG1924	CG1924	Exocytosis, intracellular protein transport	10.40±2.90	2	N	N	N	N	N	?	?
TRAM	CG11642	SRP-dependent cotranslational protein targeting to membrane	138.49±34.11	2	N	N	N	N	N	Tram1l1	TRAM1L1
		Protein Biosynthesis and Methabolism
Asph	CG8421	Peptide-aspartate beta-dioxygenase activity	39.84±6.66	2	N	N	N	N	N	Asph	ASPH
p115	CG1422	Protein transporter activity	31.35±6.45	3	N	N	N	N	N	Vdp	VDP
SCAP	CG8356	Protein processing,	28.90±6.03	2	N	N	N	N	N	Scap	SCAP
torp4a	CG3024	Protein folding	63.16±11.90	2	N	N	N	N	N	Tor1b	TOR1A
Trp1	CG4758	Protein transporter activity	42.69±12.43	2	N	N	N	N	N	Tloc1	TLOC1
ttv	CG10117	Glycosaminoglycan biosynthesis	31.97±3.75	2	N	N	N	N	down	Ext1	EXT1
Sec61γ	CG14214	Protein translocase activity	141.57±39.83	2	N	N	N	N	N	Sec61g	SEC61G
CG6370	CG6370	Protein modification	162.06±31.63	2	N	N	N	N	N	Rpn2	RPN2
CG8412	CG8412	Protein amino acid glycosylation	211.77±13.63	2	N	N	N	N	N	Alg12	ALG12
CG4542	CG4542	Protein amino acid N-linked glycosylation, oligosaccharyl transferase	43.33±7.21	2	N	N	N	N	N	Alg8	ALG8
		Miscellaneous
Ire-1	CG4583	mRNA processing, protein amino acid phosphorylation	55.44±10.37	5	N	N	N	N	N	Ern1	ERN1
Lam	CG6944	Cytoskeleton organization and biogenesis	21.93±5.89	2	N	down	N	N	N	Lamnb1	LMNB1
ninaA	CG3966	Cytoplasmic membrane-bound vesicle	142.76±34.64	2	N	N	N	N	N	?	?
Ca-P60A	CG3725	Calcium-transporting ATPase activity	34.27±4.83	2	N	N	N	N	N	Atp2a1	ATP2A2
Cnx99A	CG11958	Calcium ion binding, unfolded protein binding, exocytosis	137.76±5.19	2	N	N	N	N	N	Canx	CANX
Cpr	CG11567	Cyt-P450 reductase, NADPH-hemoprotein reductase activity	20.02±2.71	2	N	N	N	N	N	Por	POR
Crc	CG9429	Calcium ion binding, unfolded protein binding, exocytosis	39.26±10.78	5	N	N	N	N	N	Calr	CALR
ecd	CG5714	Ecdysone biosynthesis	41.34±12.63	2	N	N	N	N	N	Ecd	ECD
GlcT-1	CG6437	Ceramide glucosyltransferase activity, regulation of apoptosis	15.28±1.99	2	N	N	N	N	N	Ugcg	UGCG
Gp93	CG5520	DNA metabolism, defense response	28.89±7.89	2	N	N	N	N	N	Hsp90b1	HSP90B1
Itp-r83A	CG1063	Inositol-1,4,5-triphosphate receptor activity	45.61±1.26	3	N	N	N	N	N	Itpr2	ITPR1
Khc	CG7765	Cytoplasmic transport,	62.21±6.77	2	N	N	N	N	N	Kif5c	KIF5B
l(2)gl	CG2671	Myosin binding	159.46±17.65	2	N	N	N	N	down	Llgl1	LLGL1
O-fut1	CG12366	Fucosyltransferase activity	52.62±0.37	2	N	N	N	N	N	Pofut1	POFUT1
por	CG6205	Acyltransferase activity, protein amino acid lipidation	145.78±10.92	2	N	N	N	N	N	Porcn	PORCN
rdgA	CG10966	Phosphoinositide biosynthesis, actin filament organization	55.74±18.21	2	N	N	N	N	N	Dgki	DGKI
Rya-r44F	CG10844	Calcium ion homeostasis	144.72±10.19	2	N	N	N	N	N	Ryr2	RYR2
CG6414	CG6414	Carboxylesterase activity	25.10±14.82	2	N	N	N	N	N	Ces7	CES7
CG1193	CG1193	ATPase activity, microtubule associated complex	49.11±0.52	2	N	N	N	N	N	?	?
CG9376	CG9376	GPI anchor biosynthesis	34.14±14.05	2	N	N	N	N	N	Pigf	PIGF
CG11190	CG11190	GPI-anchor transamidase complex	149.60±10.25	2	N	N	N	down	N	Pigt	PIGT
CG12010	CG12010	ATPase activity	162.24±23.78	2	N	N	N	N	N	?	?
TrfPj	CG18780	Srb-mediator complex	43.53±0.11	4	N	N	N	N	N	Trfp	TRFP
CG10960j	CG10960	Carbohydrate metabolism	41.54±3.45	5	N	down	N	N	N	Slc2a8	SLC2A8
		Control Host Factors
Cdc 42	CG12530	Ras small gtpase, Rho type	60.78±4.28	3	down	down	N	down	N	Cdc42	CDC42
Pi3K21B	CG2699	Phosphoinositide 3-kinase complex, class IA	54.66±11.54	3	N	N	N	N	N	Pik3r3	PIK3R3
Pi3K92B	CG4141	Phosphoinositide 3-kinase complex, class IA	57.68±3.51	3	N	N	N	N	N	Pik3cb	PIK3CB
Pi3K59F	CG5373	Phosphoinositide 3-kinase complex, class III	48.4±15.5	3	N	N	N	N	N	Pik3c3	PIK3C3
Pi3k68D	CG11621	Phosphoinositide 3-kinase complex, class II	43.09±8.43	3	N	N	N	N	N	Pik3c2b	PIK3C2A
Rho1	CG8416	Ras small GTPase, Rho type	25.38±6.82	3	N	up	N	N	N	ArhA	RHOA
Rac 1	CG2248	Ras small GTPase, Rho type	53.7±13.0	3	N	N	N	N	down	Rac2	RAC2
Rac 2	CG8556	Ras small GTPase, Rho type	49.52±8.98	3	down	N	N	N	N	?	?
Sar 1	CG7073	COPII vesicle coat	47.09±1.36	3	down	down	down	N	N	Sara2	SARA2
RNAi-mediatated depletion of the ER-associated host factors did not affect Brucella melitensis infection of S2 cells
		Lipid Biosynthesis and Methabolism
CG5265	CG5265	Carnitine O-acetyltransferase activity, fatty acid metabolism	103.56±6.64	2	N	N	N	N	N	?i	?
CG9743	CG9743	Stearoyl-coa 9-desaturase activity, fatty acid metabolism	128.99±1.76	2	N	N	N	N	N	?	?
CG9747	CG9747	Stearoyl-coa 9-desaturase activity, fatty acid metabolism	109.05±8.45	2	N	N	N	N	N	?	?
CG31915	CG31915	Lipopolysaccharide biosynthesis	88.09±1.85	2	N	N	N	N	N	Glt25d1	GLT25D2
		Vesicle trafficking
eyc	CG4556	Vesicle-mediated transport,	105.67±21.60	2	N	N	N	N	N	Prom2	PROM2
sec31	CG8266	Exocytosis, ER to Golgi transport vesicle	119.83±26.06	2	N	N	up	N	N	Sec31a	SEC31A
Snap	CG6625	Cytokinesis, ER to Golgi vesicle-mediated transport	126.19±17.54	2	down	down	N	down	N	Napa	NAPA
SsRβ	CG5474	Receptor activity, vesicle-mediated transport	96.07±14.69	2	N	N	N	N	N	Ssr2	SSR2
aCOP	CG7961	COPI vesicle coatomer protein	less cellsk	2	down	down	N	down	N	Copa	COPA
βCOP	CG6223	COPI vesicle coatomer protein	less cells	2	down	down	N	down	N	Copb1	COPB
γCOP	CG1528	COPI vesicle coatomer protein	less cells	2	down	down	N	down	down	Copg	COPG2
dCOP	CG14813	COPI vesicle coatomer protein	less cells	2	down	down	N	N	N	Arcn1	ARCN1
ζCOP	CG3948	COPI vesicle coatomer protein	less cells	2	down	down	N	down	N	Coppz1	COPZ2
εCOP	CG9543	COPI vesicle coatomer protein	120.61±3.21	2	N	N	N	N	N	Cope	COPE
		Protein Biosynthesis and Methabolism
Alg10	CG32076	Protein amino acid N-linked glycosylation	95.79±2.23	2	N	N	N	N	N	Alg10b	ALG10
ari-1	CG5659	Ubiquitin-protein ligase activity	83.31±3.40	2	N	N	N	N	N	Arih1	ARIH1
ERp60	CG8983	Protein modification, protein disulfide oxidoreductase activity	72.23±7.91	2	N	N	N	N	N	Pdia3	PDIA3
Ost48	CG9022	Protein amino acid N-linked glycosylation	114.31±14.74	2	N	N	N	N	N	Ddost	DDOST
Pdi	CG6988	Protein folding, protein disulfide oxidoreductase activity	104.61±13.77	2	N	N	N	N	N	P4hb	P4HB
Sras	CG4852	Proteolysis	78.16±22.29	2	N	N	N	N	N	Rce1	RCE1
Ugt	CG6850	Protein amino acid glycosylation	70.53±0.52	2	N	N	N	N	N	Ugcgl1	UGCGL1
p47	CG1837	Protein modification	96.01±8.83	2	N	N	N	N	N	Txndc5	TXNDC5
wbl	CG7225	Protein processing, Exocytosis, Toll signaling pathway	86.99±9.65	2	N	N	N	N	N	Erp29	ERP29
CG10908	CG10908	ER-associated protein catabolism	115.23±5.71	2	N	N	N	N	N	Derl1	DERL1
CG5091	CG5091	Protein amino acid N-linked glycosylation	88.95±5.11	2	N	N	N	N	N	Alg6	ALG6
CG9911	CG9911	Protein disulfide isomerase, oxidoreductase activity	67.78±10.51	2	N	N	N	N	N	Txndc4	TXNDC4
CG10029	CG10029	Protein disulfide isomerase, oxidoreductase activity	78.10±21.46	2	N	N	N	N	N	?	?
CG10166	CG10166	Protein amino acid glycosylation	116.51±26.95	2	N	N	N	N	N	?	DPM1
		Signal Transduction
ATF6	CG3136	Transcription factor activity	94.69±6.77	2	N	N	N	N	N	Atf6	ATF6
BBF-2	CG7450	Cyclic-AMP response element binding protein A	115.19±3.93	2	N	N	N	N	N	Crebl1	CREB3L3
Dl	CG3619	Signal transducer activity	66.61±15.20	2	N	N	N	N	N	Dll1	DLL1
PERK	CG2087	Elongation factor-2 kinase activity, response to unfolded protein	110.84±11.87	2	N	N	N	N	N	Eif2ak3	EIF2AK3
vav	CG7893	Rho protein signal transduction, Rho GTPase activator activity	106.48±23.99	2	N	N	N	N	down	Vav2	VAV2
wg	CG4889	Signal transducer activity,	88.29±5.00	2	N	N	N	N	N	Wnt4	WNT4
		Miscellaneous
ninaE	CG4550	G-protein coupled receptor activity, membrane-bound vesicle	122.05±12.60	2	N	N	N	N	N	Opn4	OPN4
Adh	CG3481	Alcohol dehydrogenase activity	118.09±30.55	2	N	N	N	N	N	?	?
botv	CG15110	Acetylglucosaminyltransferase activity	116.17±12.85	2	N	N	N	N	down	Extl3	EXTL3
Eip74EF	CG6285	RNA polymerase II transcription factor activity	133.88±4.04	2	N	N	N	N	N	Elf3	ELF3
Ext2	CG33038	N-acetylglucosamine metabolism	128.29±0.20	2	N	N	N	N	N	Ext2	EXT2
fng	CG10580	UDP-glycosyltransferase activity, Notch signaling pathway	110.41±4.99	2	N	N	N	N	N	Rfng	RFNG
g	CG10986	Golgi to endosome transport, eye pigment biosynthesis	91.27±21.82	2	N	N	N	N	N	Ap3d1	AP3D1
GM130	CG11061	Golgi organization and biogenesis	101.41±30.57	2	N	N	N	N	N	Golga2	GOLGA2
Grasp65	CG7809	Protein binding	98.90±0.66	2	N	N	N	N	N	Gorasp2	GORASP2
Gtp-bp	CG2522	GTPase activity	110.70±8.55	2	N	N	N	N	N	Srpr	SRPR
Hsc70-3	CG4147	Heat shock protein cognate 3	95.20±55.13	2	down	up	N	N	N	Hspa5	HSPA5
hts	CG9325	Actin binding	71.54±8.37	2	N	N	N	N	N	Add1	ADD1
nmd	CG5395	Intracellular protein transport, ATPase activity	91.02±12.49	2	N	N	N	N	down	Atad1	ATAD1
phm	CG6578	Electron carrier activity	125.62±8.37	2	N	N	N	N	N	2J5	2J2
rho	CG1004	Cytokinesis, receptor signaling protein activity, proteolysis	67.04±20.48	2	N	N	N	N	N	Rhbdl1	RHBDL1
Spp	CG11840	Signal peptide peptidase activity	122.62±11.28	2	N	N	N	N	N	H13	HM13
Sulf1	CG6725	Polysaccharide metabolism	96.27±0.63	2	N	N	N	N	up	Sulf2	SULF2
Surf4	CG6202	Receptor signaling protein activity	105.51±22.05	2	N	N	N	N	N	Surf4	SURF4
CG2135	CG2135	Beta-glucuronidase activity	64.55±13.34	2	N	N	N	N	N	?	?
CG3033	CG3033	GPI-anchor transamidase complex	130.43±32.58	2	N	N	N	N	N	Gpaa1	GPAA1
CG5776	CG5776	ATPase activity	99.85±14.39	2	N	N	N	N	N	Spata5	SPATA5
CG6401	CG6401	GPI anchor biosynthesis	113.53±1.50	2	N	N	N	N	N	Piga	PIGA
CG6453	CG6453	Alpha-glucosidase activity	106.79±7.61	2	N	N	N	N	N	Prkcsh	PRKCSH
CG6512	CG6512	ATPase activity	104.65±0.77	2	N	N	N	N	N	Afg3l2	AFG3L2
CG13887	CG13887	Receptor binding, defense response	123.29±9.23	2	N	N	N	N	down	Bcap31	BCAP31
CG31152	CG31152	Unknown function	127.37±13.16	2	N	N	N	N	N	Ktelc1	KTELC1
